# Supplementary material for: Safety and Efficacy of Daptomycin in Neonates with Coagulase-Negative Staphylococci: Case Series Analysis
Source: Antibiotics (Basel). 2021 Feb 7;10(2):168. doi: 10.3390/antibiotics10020168 (PMC7915314; doi:10.3390/antibiotics10020168)
Supplement: Supplementary file 1 [file antibiotics-10-00168-s001.zip]

Archive with 1 entries (1 files):
- antibiotics-1088010-supplementary.xlsx
