# Supplementary material for: Safety and Efficacy of Daptomycin in Neonates with Coagulase-Negative Staphylococci: Case Series Analysis
Source: Antibiotics (Basel). 2021 Feb 7;10(2):168. doi: 10.3390/antibiotics10020168 (PMC7915314; doi:10.3390/antibiotics10020168)
Supplement: Supplementary file 1 [file antibiotics-10-00168-s001.zip › antibiotics-1088010-supplementary.xlsx]

## Sheet: ورقة1
MRN	Gender	Gestational age	Maturity	chronological age (Days)	Birth weight in grams	Indication for daptomycin (Diagnosis)	Causative microorganisms	Vancomycin MIC (μg/mL)	Sensitive to Vancomycin	Sensitive to Rifampicin	Sensitive to Linezolid	Sensitive to Cloxacillin	First line	Second line	As Monotherapy	As Combination therapy	Combined Abx	Duration of daptomycin (Days)	Daptomycin dosing (mg/kg)	daptomycin interval	Follow-up (days)	Muscular pain	Drug-related fever	Rash	Analylactic reactions	Eosinophilic pneumonia	Pre-AST	At the end AST	Pre-ALT	At the end AST	Pre-Scr	At the end Scr	Outcome	Cause of Death	Baseline WBC	WBC	Baseline platelet	platelet	baseline hgb	hgb	baseline calcium	calcium	baseline corr ca	corr ca	baseline phosphate	Phosphate	Baseline D.billi	D.billi	Baseline T.billi
2293804	F	25	Preterm	5	600	Endovascilitis	Staphylococcus epidermidis	2	S	S	S	R	0	1	0	1	Rifampicin	30	10 mg/kg/dose	once daily	97	0	0	0	0	0	18.8	22.2	4.5	1.6	27	33	Cured	0	18.98	10.13	33	241	9.3	9.7	2.29	2.26	2.49	2.43	1.87	1.92	20.1	2.8	35
2263912	F	24	Preterm	5	530	Late onset of sepsis	Staphylococcus epidermidis	1	S	S	S	R	0	1	0	1	Rifampicin	31	10 mg/kg/dose	once daily	176	0	0	0	0	0	29	171	12	92.4	30.2	89	Died	Gram negative infection	11.16	12.63	102	15	14.5	12.4	1.36	2.04	1.8	2.42	2.85	1.54	159.8	154	191.7
2274087	F	24	Preterm	5	710	Late onset of sepsis	Staphylococcus epidermidis	1	S	S	S	R	0	1	0	1	Meropenem	42	10 mg/kg/dose	once daily	101	0	0	0	0	0	265	147.9	199	69.4	26	24	Cured	0	8.53	5.82	126	354	12	10.1	2.28	2.53	2.6	2.7	1.43	1.99	271.2	120.4	354.4
2226103	F	29	Preterm	5	1100	Infective Endocarditis	staphylococcus saprophyticis	2	S	S	S	R	0	1	0	1	None	8	N/A	N/A	38	0	0	0	0	0	17	34.3	20	13.4	34.1	56	Died	Gram negative infection	8.45	8.03	107	25	10.1	9.4	2.55	2.27	2.9	2.52	2.01	1.8	3.2	28.3	6.8
2198966	M	29	Preterm	2	1500	Early onset of sepsis	Staphylococcus epidermidis	2	S	S	S	R	0	1	0	1	Rifampicin	12	10 mg/kg/dose	once daily	42	0	0	0	0	0	111	109.7	33	25.2	206	166	Died	Gram positive infection	8.8	22.4	71	34	8.4	15.4	2.08	1.98	2.5	2.34	1.6	1.56	302	316.8	354.3
2263914	M	24	Preterm	4	780	Late onset of sepsis	Staphylococcus epidermidis	1	S	S	S	R	0	1	0	1	Rifampicin	10	6 mg/kg/dose	Twice per day	113	0	0	0	0	0	46	29	18	16	45	25.3	Cured	0	16.51	8.93	95	114	11.8	12.5	2.38	2.4	2.7	2.7	1.15	1.55	7.6	3.1	34.7
2294095	F	28	Preterm	3	710	Early onset of sepsis	Staphylococcus epidermidis	1	S	S	S	R	0	1	0	1	Rifampicin	9	10 mg/kg/dose	once daily	67	0	0	1	0	0	19	21	13	9	38.9	35.9	Cured	0	15.9	10.43	15	552	11.2	10.1	2.47	2.38	2.8	2.7	1.9	1.85	16.8	23.9	36.8
2286385	F	27	Preterm	6	900	Infective Endocarditis	Staphylococcus epidermidis	0	S	S	S	R	0	1	0	1	Rifampicin	42	N/A	N/A	96	0	0	0	0	0	108.1	88	45.8	42	45	53	Cured	0	5.43	7.55	499	504	9.4	9.4	2.39	2.39	2.42	2.6	1.76	1.92	310.5	219	393.9
2284114	F	28	Preterm	3	760	Early onset of sepsis	Staphylococcus epidermidis	0	S	S	S	R	0	1	0	1	Rifampicin	22	N/A	N/A	82	0	0	0	0	0	106	162.3	104	113.3	50	33	Cured	0	13.9	7.7	186	440	10.4	9.7	2.32	2.51	2.5	2.59	1.44	1.68	191.7	192.1	289.4
2305117	M	37	Full term	26	3700	Infective Endocarditis	Staphylococcus haemolyticus	0	S	S	S	R	0	1	0	1	Rifampicin	12	10 mg/kg/dose	once daily	37	0	0	0	0	0	31	23.1	13	2450.3	82.2	126	Died	Gram positive infection	40.07	16.2	131	127	14.3	13.2	2.06	2.1	2.5	2.48	2.11	1.64	7.6	5.7	15.2
2194387	M	34	Preterm	21	2250	Bactremia	Staphylococcus epidermidis	1	S	S	S	R	0	1	0	1	meropenem	19	10 mg/kg/dose	once daily	83	0	0	0	0	0	128.5	67	98.5	35	47	47.5	Died	Gram negative infection	13.43	3.47	51	59	11	11.8	2.23	2.15	2.33	2.5	0.96	1.94	406.4	608.5	476.4
2158952	M	27	Preterm	5	750	Late onset of sepsis	Staphylococcus epidermidis	1	S	S	S	R	0	1	1	0	None	30	6 mg/kg/dose	Twice per day	133	0	0	0	0	0	40	126	19.9	63	40	27.6	Cured	0	4.85	4.66	33	80	12.2	12.5	2.05	2.22	2.3	2.44	1.45	1.59	287.3	174.3	332.5
2149000	M	25	Preterm	5	760	Infective Endocarditis	Staphylococcus epidermidis	2	S	S	S	R	0	1	0	1	Rifampicin	7	6 mg/kg/dose	Twice per day	67	0	0	0	0	0	119.5	733.2	11.8	114.8	64.1	89	Died	Gram positive infection	2.39	4.95	25	42	14.4	10.2	2.88	2.16	3.34	2.56	3	1.98	145.8	163.4	153.6
2142013	F	24	Preterm	5	780	Infective Endocarditis	Staphylococcus capitis	2	S	S	S	R	0	1	0	1	Meropenem	5	6 mg/kg/dose	Twice per day	62	0	0	0	0	0	66.9	356.2	21.6	69.8	35	58	Died	Gram positive infection	5.21	32.1	25	65	10.6	14.4	2.26	2.19	2.47	2.6	1.41	2.35	278	216.7	300.4
2161503	M	28	Preterm	5	1260	Infective Endocarditis	Staphylococcus epidermidis	1	S	S	S	R	0	1	0	1	Meropenem Rifampicin	26	6 mg/kg/dose	Twice per day	55	0	0	0	0	0	21.1	115	10.3	89	37	37.1	cured	0	11.81	4.76	218	465	11.7	8.5	2.24	2.28	2.45	2.6	1.84	2.11	121.9	150.4	103.5
2137558	M	27	Preterm	2	1100	Infective Endocarditis	Staphylococcus epidermidis	0.5	S	S	S	R	0	1	0	1	None	30	10 mg/kg/dose	once daily	89	0	0	0	0	0	149.4	349	130.6	390	43	31	cured	0	5.55	5.13	33	95	9.2	11.8	2.23	2.27	2.4	2.5	1.14	1.49	313.2	369.7	347.3
2166304	F	35	Preterm	5	2275	Late onset of sepsis	Staphylococcus epidermidis	1	S	S	S	R	0	1	0	1	Rifampicin	28	6 mg/kg/dose	Twice per day	127	0	0	1	0	0	55.8	226.3	44	241	20	31	cured	0	7.79	19.62	170	136	8.2	9.8	2.18	2.02	2.49	2.16	1.96	2.03	107.1	253.1	138
1962808	M	26	Preterm	5	950	Infective Endocarditis	Staphylococcus haemolyticus	2	S	S	S	R	0	1	0	1	Rifampicin	43	10 mg/kg/dose	Twice per day	91	0	0	0	0	0	333.3	263	232.3	246	23	16	cured	0	12.28	8.9	111	151	9.6	9.5	2.17	2.1	2.31	2.4	1.12	1.63	119.1	132.1	146.6
2285388	F	26	Preterm	5	840	Infective Endocarditis	Staphylococcus epidermidis	1	S	S	S	R	0	1	0	1	Rifampicin	10	N/A	N/A	37	0	0	0	0	0	35	20.5	20	7.6	26.5	45	cured	0	6.85	4.25	46	190	12.3	12.6	2.19	2.31	2.5	2.39	1.62	1.98	99.6	58.1	135.1
2317136	M	28	Preterm	4	870	Late onset of sepsis	Staphylococcus haemolyticus	1	S	S	S	R	0	1	0	1	None	4	10 mg/kg/dose	once daily	57	0	0	0	0	0	45.9	54	16.2	17	51	36.7	Died	Abdominal perforation	21.45	12.5	390	168	14.5	11.9	2.37	2.17	2.64	2.51	1.72	1.08	39.6	60.9	115.7
2313586	F	29	Preterm	6	1020	Late onset of sepsis	Staphylococcus hominis	0.5	S	S	S	R	0	1	0	1	Rifampicin	30	6 mg/kg/dose	once daily	still hospitalized	0	0	0	0	0	61	221.4	17	261.1	27.9	24	hospitalized, Cured	0	22.62	33.24	135	146	11.5	11.4	2.21	2.38	2.6	2.46	1.07	1.83	248	130.4	320
[truncated: 1 more columns]
